# Supplementary material for: Recurrence of paraproteinemic crystalline keratopathy after corneal transplantation: A case of monoclonal gammopathy of ocular significance
Source: Am J Ophthalmol Case Rep. 2020 Jul 2;19:100803. doi: 10.1016/j.ajoc.2020.100803 (PMC7350135; doi:10.1016/j.ajoc.2020.100803)
Supplement: Multimedia component 1 [file mmc1.xml]

<?xml version="1.0" encoding="UTF-8" standalone="no"?><data:data><datasets><author>siamak.nobacht@radboudumc.nl</author><type>0</type><dataset><value>1</value><reason>No data was used for the research described in the article</reason><comments/></dataset></datasets></data:data>
